# Supplementary material for: Evaluation of Two PCR Tests for Coxiella burnetii Detection in Dairy Cattle Farms Using Latent Class Analysis
Source: PLoS One. 2015 Dec 16;10(12):e0144608. doi: 10.1371/journal.pone.0144608 (PMC4683090; doi:10.1371/journal.pone.0144608)
Supplement: S1 Dataset — (CSV) [file pone.0144608.s001.csv]

herdID	time	PCRBTMBIN	PCREDCBIN
1	1	1	1
1	2	1	1
1	3	1	1
1	4	1	1
2	1	1	1
2	2	1	1
2	3	1	1
2	4	1	1
3	1	1	0
3	2	1	1
3	3	1	1
3	4	0	0
4	1	0	0
4	2	0	1
4	3	0	1
4	4	0	1
5	1	1	1
5	2	1	0
5	3	1	0
5	4	1	0
6	1	0	0
6	2	0	1
6	3	0	1
6	4	0	1
7	1	1	1
7	2	1	1
7	3	1	1
7	4	1	1
8	1	0	1
8	2	0	1
8	3	0	1
8	4	0	1
9	1	1	1
9	2	1	1
9	3	1	1
9	4	1	1
10	1	1	1
10	2	1	1
10	3	1	1
10	4	1	1
11	1	1	1
11	2	0	1
11	3	0	0
11	4	1	0
12	1	1	1
12	2	0	0
12	3	1	1
12	4	0	0
13	1	0	1
13	2	0	1
13	3	1	1
13	4	0	1
14	1	1	0
14	2	1	1
14	3	1	1
14	4	1	1
15	1	1	1
15	2	1	1
15	3	1	1
15	4	0	1
16	1	1	1
16	2	1	1
16	3	1	1
16	4	1	1
17	1	0	1
17	2	0	0
17	3	0	1
17	4	1	1
18	1	0	1
18	2	1	1
18	3	1	1
18	4	1	1
19	1	1	1
19	2	0	1
19	3	0	0
19	4	0	0
20	1	0	0
20	2	0	0
20	3	0	0
20	4	0	0
21	1	1	1
21	2	1	1
21	3	1	1
21	4	1	1
22	1	1	0
22	2	0	0
22	3	0	1
22	4	1	0
23	1	1	1
23	2	1	0
23	3	1	1
23	4	0	1
24	1	1	1
24	2	1	1
24	3	1	0
24	4	1	1
25	1	0	1
25	2	1	1
25	3	1	1
25	4	1	1
26	1	0	0
26	2	0	0
26	3	0	0
26	4	0	0
27	1	1	1
27	2	1	1
27	3	1	1
27	4	1	1
28	1	1	1
28	2	1	1
28	3	1	1
28	4	1	1
29	1	1	1
29	2	0	1
29	3	1	0
29	4	0	1
30	1	1	0
30	2	1	1
30	3	1	1
30	4	1	1
31	1	0	1
31	2	1	0
31	3	1	1
31	4	1	0
32	1	1	1
32	2	1	1
32	3	0	1
32	4	1	1
33	1	0	1
33	2	0	0
33	3	0	1
33	4	0	0
34	1	1	1
34	2	1	1
34	3	1	1
34	4	0	0
35	1	0	1
35	2	0	0
35	3	0	1
35	4	0	0
36	1	1	1
36	2	0	0
36	3	1	1
36	4	1	1
37	1	0	1
37	2	0	0
37	3	0	0
37	4	0	0
38	1	1	0
38	2	1	0
38	3	1	0
38	4	0	0
39	1	1	0
39	2	0	0
39	3	0	0
39	4	0	0
40	1	1	1
40	2	0	1
40	3	1	0
40	4	1	0
41	1	1	1
41	2	0	1
41	3	1	1
41	4	1	1
42	1	0	1
42	2	0	0
42	3	0	0
42	4	0	0
43	1	0	1
43	2	0	1
43	3	1	1
43	4	1	1
44	1	0	1
44	2	1	1
44	3	1	0
44	4	0	0
45	1	1	1
45	2	1	1
45	3	0	1
45	4	0	0
46	1	0	1
46	2	1	0
46	3	1	1
46	4	1	1
47	1	0	1
47	2	0	0
47	3	1	1
47	4	1	0
48	1	1	1
48	2	1	1
48	3	1	1
48	4	1	1
49	1	1	0
49	2	1	1
49	3	1	1
49	4	1	0
50	1	0	0
50	2	0	0
50	3	0	0
50	4	0	0
51	1	1	1
51	2	1	1
51	3	1	1
51	4	1	0
52	1	1	1
52	2	1	1
52	3	1	1
52	4	1	1
53	1	0	1
53	2	0	0
53	3	0	1
53	4	0	0
54	1	0	0
54	2	0	0
54	3	0	0
54	4	1	0
55	1	0	0
55	2	0	0
55	3	0	1
55	4	0	0
56	1	0	1
56	2	1	1
56	3	1	1
56	4	1	1
57	1	0	1
57	2	1	0
57	3	1	1
57	4	1	1
58	1	0	0
58	2	0	0
58	3	0	0
58	4	0	0
59	1	0	0
59	2	0	1
59	3	0	0
59	4	1	1
60	1	0	0
60	2	0	0
60	3	0	0
60	4	0	0
61	1	1	1
61	2	0	1
61	3	0	0
61	4	1	0
62	1	0	1
62	2	0	0
62	3	0	0
62	4	1	1
63	1	0	0
63	2	0	0
63	3	0	0
63	4	0	0
64	1	0	0
64	2	1	0
64	3	1	1
64	4	0	0
65	1	0	0
65	2	0	0
65	3	0	0
65	4	0	0
66	1	1	1
66	2	1	1
66	3	1	1
66	4	1	1
67	1	1	1
67	2	1	0
67	3	1	0
67	4	0	1
68	1	0	0
68	2	0	0
68	3	0	1
68	4	1	0
69	1	0	0
69	2	1	0
69	3	1	0
69	4	0	0
70	1	0	0
70	2	0	1
70	3	0	0
70	4	0	0
71	1	0	0
71	2	0	0
71	3	0	0
71	4	0	1
72	1	0	1
72	2	0	0
72	3	1	1
72	4	1	1
73	1	1	0
73	2	0	0
73	3	1	0
73	4	1	1
74	1	0	0
74	2	0	0
74	3	0	0
74	4	0	0
75	1	1	1
75	2	1	1
75	3	1	1
75	4	1	1
76	1	1	1
76	2	1	0
76	3	1	1
76	4	1	1
77	1	0	0
77	2	0	0
77	3	0	0
77	4	1	1
78	1	0	1
78	2	0	0
78	3	0	1
78	4	0	0
79	1	0	0
79	2	0	1
79	3	0	1
79	4	0	0
80	1	1	0
80	2	1	0
80	3	0	0
80	4	0	0
81	1	1	1
81	2	1	1
81	3	1	1
81	4	1	1
82	1	0	0
82	2	0	0
82	3	0	0
82	4	0	0
83	1	1	1
83	2	1	0
83	3	1	1
83	4	1	1
84	1	1	1
84	2	1	1
84	3	0	1
84	4	1	1
85	1	0	1
85	2	0	1
85	3	0	0
85	4	0	0
86	1	1	0
86	2	1	0
86	3	1	0
86	4	0	0
87	1	0	1
87	2	1	1
87	3	0	1
87	4	0	0
88	1	0	1
88	2	0	1
88	3	0	1
88	4	1	1
89	1	0	0
89	2	0	1
89	3	0	0
89	4	0	0
90	1	0	1
90	2	1	0
90	3	1	1
90	4	1	1
91	1	0	1
91	2	0	0
91	3	0	0
91	4	0	0
92	1	0	1
92	2	1	1
92	3	0	1
92	4	1	1
93	1	0	0
93	2	1	0
93	3	1	1
93	4	1	0
94	1	1	0
94	2	1	1
94	3	1	1
94	4	1	1
95	1	0	0
95	2	0	0
95	3	0	0
95	4	0	0
